# Supplementary material for: CARD 2023: expanded curation, support for machine learning, and resistome prediction at the Comprehensive Antibiotic Resistance Database
Source: Nucleic Acids Res. 2022 Oct 20;51(D1):D690–9. doi: 10.1093/nar/gkac920 (PMC9825576; doi:10.1093/nar/gkac920)
Supplement: gkac920_Supplemental_Files [file gkac920_supplemental_files.zip › Supplementary Table 1.xlsx]

## Sheet: Supplementary Table 1
Supplementary Table 1. Description of CARD's antimicrobial resistance gene (ARG) bioinformatic detection models as encoded by the Model Ontology (MO), with number of ARGs using each model type indicated as of CARD v3.2.4. Within model types, the use of MO detection model parameters is listed with indication of which are currently supported by CARD's Resistance Gene Identifier (RGI) software v6.0.…
protein homolog models: 4674
Protein Homolog Models (PHM) detect protein sequences based on their similarity to a curated reference sequence, using curated BLASTP bitscore cut-offs. Protein Homolog Models apply to all genes that confer resistance through their presence in an organism, such as the presence of a beta-lactamase gene on a plasmid. PHMs include a reference sequence and a bitscore cut-off for detection using BLAST…
parameter	frequency	RGI
protein sequence	4674	yes
BLASTP bit-score	4674	yes
DNA sequence	4674	n/a
protein variant models: 220
Protein Variant Models (PVM) perform a similar search as Protein Homolog Models (PHM), i.e. detect protein sequences based on their similarity to a curated reference sequence, but secondarily screen query sequences for curated sets of mutations to differentiate them from antibiotic susceptible wild-type alleles. PVMs are designed to detect AMR acquired via mutation of house-keeping genes or antib…
parameter	frequency	RGI
single resistance variant	1299	yes
high confidence TB	227	no
BLASTP bit-score	220	yes
protein sequence	220	yes
DNA sequence	220	n/a
multiple resistance variants	113	no
deletion mutation from nucleotide sequence	95	no
no association with resistance TB	77	no
insertion mutation from nucleotide sequence	65	no
nonsense mutation	52	no
minimal confidence TB	43	no
co-dependent single resistance variant	39	no
indeterminate confidence TB	33	no
moderate confidence TB	28	no
deletion mutation from peptide sequence	22	no
frameshift mutation	14	no
insertion mutation from peptide sequence	9	no
co-dependent insertion/deletion	8	no
co-dependent nonsense SNP	5	no
snp in promoter region	4	no
disruptive mutation in regulatory element	2	no
rRNA gene variant models: 84
Ribosomal RNA (rRNA) Gene Variant Models (RVM) are similar to Protein Variant Models (PVM), i.e. detect sequences based on their similarity to a curated reference sequence and secondarily screen query sequences for curated sets of mutations to differentiate them from antibiotic susceptible wild-type alleles, except RVMs are designed to detect AMR acquired via mutation of genes encoding ribosomal …
parameter	frequency	RGI
single resistance variant	225	yes
DNA sequence	84	yes
BLASTN bit-score	84	yes
high confidence TB	7	no
multiple resistance variants	6	no
no association with resistance TB	4	n/a
moderate confidence TB	3	no
minimal confidence TB	2	no
disruptive mutation in regulatory element	2	no
gene cluster meta-models: 13
Gene Cluster Meta-Models (GCM) are used to curate spatial clusters of individual genes within operons, such as for glycopeptide resistance gene clusters. The individual genes will have their own individual detection models (e.g. PHM, PVM, POM, etc.) while the GCM checks to see if all the component genes of the cluster have a Strict or Perfect hit and are ordered correctly within an operon. GCMs a…
parameter	frequency	RGI
gene order	13	no
protein domain meta-models: 1
Protein Domain Meta-Models (PDMs) are dedicated to AMR fusion proteins, e.g. AAC(3)-Ib/AAC(6')-Ib''. The individual domains will have their own individual detection models (e.g. PHM, PVM, POM, etc.) while the PDM checks to see if all the component domiains of the fusion protein have a Strict or Perfect hit and are ordered correctly within the gene. This model type is still under development and n…
parameter	frequency	RGI
domain order	1	no
protein knockout models: 19
Protein Knockout Models (PKM) reflect resistance by the absence of a gene product, most often deletion of a gene involved in antibiotic import, such as Vibrio cholerae OmpT. Like Protein Homolog Models (PHMs), PKMs include a reference sequence and a bitscore cut-off for detection using BLASTP but instead are designed to only report lack of detection under Perfect or Strict criteria. A Perfect RGI…
parameter	frequency	RGI
DNA sequence	19	no
protein sequence	19	no
BLASTP bit-score	11	no
protein overexpression models: 13
Protein Overexpression Models (POM) are similar to Protein Variant Models (PVM) in that they include a protein reference sequence, a curated BLASTP bitscore cut-off, and mapped resistance variants. Whereas PVMs are designed to detect AMR acquired via mutation of house-keeping genes or antibiotic targets, reporting only those with curated mutations conferring AMR, POMs are restricted to regulatory…
parameter	frequency	RGI
single resistance variant	62	yes
BLASTP bit-score	13	yes
protein sequence	13	yes
DNA sequence	13	n/a
insertion mutation from nucleotide sequence	1	no
deletion mutation from nucleotide sequence	1	no
nonsense mutation	1	no
deletion mutation from peptide sequence	1	no
multiple resistance variants	1	no
frameshift mutation	1	no
efflux pump system meta-models: 33
Efflux Pump System Meta-Models (EPS) are dedicated to efflux complexes and their regulators, such as AcrAB-TolC. Using the efflux pump components parameter, this model type simply includes a list of detection models for each component of the complex. This model type is still under development and not currently supported by the Resistance Gene Identifier (RGI) software.
parameter	frequency	RGI
efflux pump components	33	no
