# Supplementary material for: CARD 2023: expanded curation, support for machine learning, and resistome prediction at the Comprehensive Antibiotic Resistance Database
Source: Nucleic Acids Res. 2022 Oct 20;51(D1):D690–9. doi: 10.1093/nar/gkac920 (PMC9825576; doi:10.1093/nar/gkac920)
Supplement: gkac920_Supplemental_Files [file gkac920_supplemental_files.zip › Supplementary Table 2.xlsx]

## Sheet: Sheet1
Supplementary Table 2. Sampling of genomic data for CARD's Resistomes & Variants data set.
Pathogen Species	Assemblies Analyzed	Assemblies w/ Detected AMR Genes	Chromosomes Analyzed	Plasmids Analyzed	WGS Contigs Analyzed	% Assemblies with Resistance Genes
Achromobacter insolitus	16	16	5	1	11	100
Achromobacter xylosoxidans	142	142	22	7	123	100
Acinetobacter baumannii	6495	6495	438	1658	6097	100
Acinetobacter calcoaceticus	28	28	5	2	23	100
Acinetobacter defluvii	2	2	1	8	1	100
Acinetobacter haemolyticus	55	55	14	41	41	100
Acinetobacter indicus	93	79	21	53	72	84.9462
Acinetobacter johnsonii	43	43	19	72	25	100
Acinetobacter junii	66	60	10	6	56	90.9091
Acinetobacter lwoffii	33	33	10	67	23	100
Acinetobacter nosocomialis	165	165	11	61	154	100
Acinetobacter pittii	335	335	32	190	304	100
Acinetobacter radioresistens	44	44	5	20	41	100
Acinetobacter towneri	27	27	8	16	19	100
Acinetobacter wuhouensis	4	4	2	22	2	100
Actinobacillus indolicus	3	3	1	0	2	100
Actinobacillus pleuropneumoniae	66	66	33	9	33	100
Actinobacillus porcitonsillarum	1	1	1	0	0	100
Actinomyces viscosus	3	0	1	0	2	0
Aeromonas caviae	176	176	31	49	145	100
Aeromonas enteropelogenes	12	12	5	0	7	100
Aeromonas hydrophila	150	150	50	45	100	100
Aeromonas veronii	187	187	31	43	156	100
Aggregatibacter actinomycetemcomitans	165	165	16	2	149	100
Alcaligenes faecalis	42	42	16	4	26	100
Aliarcobacter butzleri	75	75	5	0	70	100
Alistipes putredinis	8	8	0	0	8	100
Alloiococcus otitis	2	0	0	0	2	0
Anaerococcus mediterraneensis	1	1	1	0	0	100
Anaerostipes hadrus	58	58	3	0	55	100
Anaplasma phagocytophilum	27	1	7	0	20	3.7037
Avibacterium paragallinarum	46	46	12	0	34	100
Bacillus amyloliquefaciens	134	134	61	33	74	100
Bacillus anthracis	335	335	111	268	224	100
Bacillus cereus	1201	1201	120	376	1085	100
Bacillus halotolerans	34	34	6	0	29	100
Bacillus pumilus	172	172	16	4	156	100
Bacillus subtilis	528	528	221	143	309	100
Bacillus tequilensis	4	4	1	0	3	100
Bacillus thuringiensis	699	699	80	1494	620	100
Bacillus velezensis	459	459	244	89	217	100
Bacteroides caccae	75	75	5	3	70	100
Bacteroides fragilis	303	303	24	49	280	100
Bacteroides ovatus	139	139	8	7	131	100
Bacteroides thetaiotaomicron	197	196	11	14	186	99.4924
Bartonella bacilliformis	17	0	3	0	14	0
Bartonella henselae	38	2	14	0	24	5.26316
Bartonella quintana	19	0	6	0	13	0
Bifidobacterium animalis	115	115	36	0	79	100
Bifidobacterium bifidum	115	115	13	0	102	100
Bifidobacterium breve	160	159	48	1	112	99.375
Bifidobacterium dentium	44	44	5	0	39	100
Bifidobacterium longum	546	544	91	16	456	99.6337
Bifidobacterium thermophilum	6	6	2	0	4	100
Blautia producta	14	13	3	0	12	92.8571
Bordetella bronchiseptica	97	97	24	0	74	100
Bordetella hinzii	29	29	18	0	11	100
Bordetella holmesii	80	80	66	0	14	100
Bordetella parapertussis	94	94	90	1	4	100
Bordetella pertussis	862	862	598	0	264	100
Bordetella petrii	5	5	1	0	6	100
Bordetella trematum	14	14	5	1	9	100
Borrelia crocidurae	3	0	2	116	1	0
Borrelia duttonii	1	0	0	0	1	0
Borrelia hermsii	11	0	11	201	0	0
Borrelia miyamotoi	34	0	34	1326	0	0
Borrelia recurrentis	1	0	1	7	0	0
Borreliella afzelii	9	0	7	88	2	0
Borreliella burgdorferi	134	0	11	327	123	0
Borreliella garinii	88	0	6	72	82	0
Brachyspira pilosicoli	25	9	4	0	21	36
Brevibacillus brevis	17	17	7	0	10	100
Brevibacillus laterosporus	28	28	6	12	22	100
Brucella abortus	258	258	132	0	193	100
Brucella canis	29	29	20	0	19	100
Brucella inopinata	2	2	2	0	1	100
Brucella intermedia	23	23	2	1	22	100
Brucella melitensis	356	356	207	0	253	100
Brucella ovis	17	17	2	0	16	100
Brucella suis	71	71	48	0	48	100
Burkholderia ambifaria	85	85	23	12	77	100
Burkholderia cenocepacia	449	449	199	59	380	100
Burkholderia cepacia	238	238	49	7	222	100
Burkholderia contaminans	86	86	27	13	78	100
Burkholderia dolosa	26	26	18	0	20	100
Burkholderia glumae	25	25	24	28	13	100
Burkholderia lata	18	18	9	0	15	100
Burkholderia mallei	98	98	58	0	75	100
Burkholderia multivorans	363	363	150	22	312	100
Burkholderia oklahomensis	11	11	10	0	6	100
Burkholderia pseudomallei	1706	1706	281	15	1576	100
Burkholderia thailandensis	56	56	46	4	33	100
Burkholderia vietnamiensis	127	127	32	9	116	100
Butyricimonas faecalis	1	1	1	1	0	100
Campylobacter coli	1259	1015	61	100	1199	80.6195
Campylobacter concisus	237	163	16	10	221	68.7764
Campylobacter curvus	16	0	4	0	12	0
Campylobacter fetus	97	13	23	19	76	13.4021
Campylobacter jejuni	2236	2234	250	95	1988	99.9106
Campylobacter rectus	4	4	2	0	2	100
Campylobacter showae	12	12	2	0	10	100
Campylobacter upsaliensis	22	0	5	6	18	0
Campylobacter ureolyticus	12	4	4	0	8	33.3333
Capnocytophaga gingivalis	2	2	1	0	1	100
Capnocytophaga ochracea	9	4	3	0	6	44.4444
Capnocytophaga sputigena	7	7	4	0	3	100
Chlamydia pneumoniae	13	0	12	2	1	0
Chlamydia psittaci	73	2	23	47	52	2.73973
Chlamydia suis	55	55	32	5	23	100
Chlamydia trachomatis	171	171	133	61	38	100
Christensenella minuta	5	5	1	0	4	100
Chryseobacterium nakagawai	3	3	2	0	1	100
Chryseobacterium taklimakanense	4	2	3	1	1	50
Citrobacter amalonaticus	58	58	10	11	48	100
Citrobacter freundii	530	530	112	312	420	100
Citrobacter koseri	111	111	15	16	96	100
Citrobacter portucalensis	83	83	25	66	58	100
Citrobacter werkmanii	46	46	7	10	39	100
Citrobacter youngae	18	18	2	3	16	100
Clostridioides difficile	2231	0	262	80	2151	0
Clostridium botulinum	402	402	55	191	349	100
Clostridium butyricum	51	51	19	17	39	100
Clostridium perfringens	387	387	57	124	331	100
Clostridium septicum	5	5	3	1	2	100
Clostridium sporogenes	117	117	11	7	106	100
Clostridium tetani	43	40	5	45	38	93.0233
Collinsella aerofaciens	79	28	6	4	73	35.443
Comamonas testosteroni	19	19	4	2	15	100
Corynebacterium amycolatum	21	15	5	0	16	71.4286
Corynebacterium diphtheriae	352	106	38	2	314	30.1136
Corynebacterium imitans	3	2	2	0	1	66.6667
Corynebacterium jeikeium	23	22	4	3	19	95.6522
Corynebacterium matruchotii	6	0	2	0	4	0
Corynebacterium pseudotuberculosis	124	8	115	0	9	6.45161
Corynebacterium ulcerans	36	1	19	1	17	2.77778
Corynebacterium urealyticum	11	11	6	0	5	100
Corynebacterium ureicelerivorans	1	1	1	1	0	100
Coxiella burnetii	79	65	26	42	53	82.2785
Cronobacter condimenti	3	3	1	1	2	100
Cronobacter dublinensis	40	40	1	1	39	100
Cronobacter malonaticus	56	56	2	4	55	100
Cronobacter sakazakii	437	437	14	32	425	100
Cronobacter turicensis	12	12	0	0	12	100
Cronobacter universalis	4	4	1	1	3	100
Cryptobacterium curtum	1	0	1	0	0	0
Cupriavidus campinensis	4	4	3	2	2	100
Cupriavidus metallidurans	15	15	11	12	8	100
Cutibacterium acnes	333	33	34	11	299	9.90991
Cytophaga hutchinsonii	2	2	1	0	1	100
Deinococcus radiodurans	15	9	25	27	2	60
Delftia tsuruhatensis	10	10	3	0	7	100
Dysosmobacter welbionis	1	1	1	0	0	100
Edwardsiella tarda	23	23	9	15	15	100
Eggerthella lenta	80	55	10	3	70	68.75
Ehrlichia canis	5	0	5	0	0	0
Ehrlichia chaffeensis	8	0	8	0	0	0
Eikenella corrodens	21	21	3	0	18	100
Elizabethkingia anophelis	114	114	29	4	85	100
Elizabethkingia miricola	27	27	4	1	23	100
Enterobacter asburiae	250	250	26	110	225	100
Enterobacter cancerogenus	19	19	6	4	13	100
Enterobacter chengduensis	22	22	1	1	21	100
Enterobacter cloacae	328	328	52	160	278	100
Enterobacter hormaechei	2400	2400	235	779	2170	100
Enterobacter kobei	212	212	18	81	194	100
Enterobacter roggenkampii	281	281	34	183	247	100
Enterocloster clostridioformis	34	34	1	0	35	100
Enterococcus avium	40	31	3	3	37	77.5
Enterococcus casseliflavus	86	0	10	18	76	0
Enterococcus faecalis	2158	2158	164	302	2067	100
Enterococcus faecium	2779	2779	278	1398	2558	100
Enterococcus gilvus	5	0	1	3	4	0
Enterococcus hirae	217	217	21	31	197	100
Enterococcus pallens	3	3	0	0	3	100
Erysipelatoclostridium ramosum	83	63	5	0	78	75.9036
Erysipelothrix rhusiopathiae	17	3	11	0	6	17.6471
Escherichia albertii	115	115	22	39	93	100
Escherichia coli	29083	29083	3789	12734	26775	100
Escherichia fergusonii	128	128	57	266	71	100
Escherichia marmotae	54	54	9	22	46	100
Eubacterium limosum	6	6	4	0	2	100
Eubacterium maltosivorans	4	4	1	0	3	100
Faecalibacterium prausnitzii	104	56	14	0	91	53.8462
Francisella philomiragia	50	50	7	7	43	100
Francisella tularensis	860	860	64	4	796	100
Fusobacterium necrophorum	45	4	5	0	41	8.88889
Fusobacterium nucleatum	87	10	26	12	62	11.4943
Fusobacterium periodonticum	8	1	1	0	7	12.5
Gardnerella vaginalis	116	104	15	0	103	89.6552
Gemella haemolysans	8	0	3	0	5	0
Gemella morbillorum	4	2	3	0	1	50
Gemella sanguinis	6	1	1	0	6	16.6667
Glaesserella parasuis	94	94	23	7	72	100
Glutamicibacter creatinolyticus	1	0	1	0	0	0
Gordonibacter urolithinfaciens	13	10	2	0	11	76.9231
Granulibacter bethesdensis	10	10	10	0	0	100
Haemophilus influenzae	799	799	95	1	704	100
Haemophilus parainfluenzae	55	55	16	6	39	100
Helicobacter canadensis	5	5	1	0	4	100
Helicobacter cinaedi	63	60	12	9	51	95.2381
Helicobacter fennelliae	5	0	0	0	5	0
Helicobacter pullorum	23	21	1	3	22	91.3043
Helicobacter pylori	2229	2229	384	92	1852	100
Herbinix luporum	1	1	1	0	0	100
Histophilus somni	58	54	29	0	29	93.1034
Inquilinus limosus	3	3	0	0	4	100
Jeotgalibaca arthritidis	1	1	1	0	0	100
Jeotgalibaca ciconiae	1	1	1	0	0	100
Jeotgalibaca porci	1	1	1	1	0	100
Kingella kingae	47	0	5	0	43	0
Klebsiella aerogenes	367	367	43	78	324	100
Klebsiella huaxiensis	3	3	1	1	2	100
Klebsiella michiganensis	387	387	52	135	335	100
Klebsiella oxytoca	237	237	33	122	204	100
Klebsiella pneumoniae	13291	13291	1370	7155	11979	100
Klebsiella quasipneumoniae	712	712	104	371	608	100
Kocuria palustris	14	0	1	0	13	0
Kosakonia arachidis	2	2	1	1	1	100
Lachnoclostridium phocaeense	1	1	1	0	0	100
Lactobacillus crispatus	284	51	18	12	266	17.9577
Lactobacillus gasseri	62	4	13	15	49	6.45161
Lactobacillus iners	68	66	7	3	61	97.0588
Lactobacillus jensenii	61	61	2	0	65	100
Lactobacillus johnsonii	60	21	18	16	42	35
Lactococcus garvieae	46	44	13	22	33	95.6522
Lancefieldella rimae	2	0	0	0	2	0
Laribacter hongkongensis	50	50	3	0	48	100
Leclercia adecarboxylata	33	33	13	18	20	100
Legionella anisa	7	7	2	5	5	100
Legionella longbeachae	9	9	7	7	2	100
Legionella pneumophila	904	904	104	38	857	100
Leifsonia xyli	3	0	2	0	1	0
Leminorella grimontii	4	4	0	0	5	100
Leptospira borgpetersenii	114	15	34	0	97	13.1579
Leptospira interrogans	352	7	92	73	305	1.98864
Leptospira santarosai	39	0	10	0	34	0
Ligilactobacillus animalis	10	10	1	0	9	100
Listeria innocua	106	106	13	16	93	100
Listeria monocytogenes	4325	4325	340	175	3992	100
Luteibacter pinisoli	1	1	1	0	0	100
Lysobacter oculi	1	1	1	0	0	100
Macrococcus canis	15	15	8	12	7	100
Malacoplasma penetrans	2	0	1	0	1	0
Massilistercora timonensis	1	1	1	0	0	100
Megasphaera stantonii	3	2	1	0	2	66.6667
Methylorubrum populi	4	4	3	7	1	100
Micrococcus luteus	107	22	16	1	91	20.5607
Mobiluncus mulieris	20	14	0	0	20	70
Moraxella catarrhalis	209	204	16	1	193	97.6077
Moraxella osloensis	23	23	10	39	13	100
Morganella morganii	195	195	50	37	145	100
Mycobacterium avium	246	246	39	37	209	100
Mycobacterium colombiense	21	21	1	0	20	100
Mycobacterium intracellulare	89	89	41	52	48	100
Mycobacterium kansasii	34	34	11	6	23	100
Mycobacterium leprae	5	5	3	0	2	100
Mycobacterium lepromatosis	2	2	1	0	1	100
Mycobacterium marinum	26	26	6	3	21	100
Mycobacterium tuberculosis	6862	6862	457	0	6464	100
Mycobacterium ulcerans	11	11	7	16	4	100
Mycobacteroides abscessus	1819	0	75	32	1746	0
Mycolicibacterium fortuitum	30	30	4	0	26	100
Mycolicibacterium septicum	4	4	1	0	3	100
Mycoplasma capricolum	29	0	24	0	5	0
Mycoplasma genitalium	6	2	5	0	1	33.3333
Mycoplasma mycoides	46	22	35	1	12	47.8261
Mycoplasma pneumoniae	181	64	79	1	112	35.3591
Myroides odoratimimus	14	14	2	2	12	100
Myroides phaeus	2	2	1	0	1	100
Neisseria brasiliensis	2	2	1	0	1	100
Neisseria flavescens	3	3	1	0	2	100
Neisseria gonorrhoeae	939	939	99	143	843	100
Neisseria meningitidis	2190	2190	131	2	2085	100
Neisseria sicca	16	15	3	0	13	93.75
Neisseria subflava	3	3	1	0	2	100
Nitrosomonas europaea	4	4	1	0	3	100
Nocardia asiatica	1	0	0	0	1	0
Nocardia exalbida	1	1	0	0	1	100
Nocardia farcinica	42	42	4	12	38	100
Nocardia terpenica	9	8	2	1	7	88.8889
Orientia tsutsugamushi	17	0	9	0	8	0
Orrella dioscoreae	1	1	1	0	0	100
Paenibacillus mucilaginosus	4	4	3	0	1	100
Paeniclostridium sordellii	57	52	4	7	53	91.2281
Pannonibacter phragmitetus	7	1	2	5	6	14.2857
Parabacteroides distasonis	162	162	14	8	148	100
Paracoccus denitrificans	9	9	8	4	5	100
Paracoccus kondratievae	1	1	2	1	0	100
Parascardovia denticolens	4	4	1	0	3	100
Parvimonas micra	13	6	3	0	10	46.1538
Pasteurella multocida	361	361	120	18	242	100
Pectobacterium parmentieri	35	35	17	1	19	100
Peptacetobacter hiranonis	3	3	2	0	1	100
Peptoniphilus harei	8	8	3	0	5	100
Phocaeicola dorei	97	97	9	7	88	100
Phocaeicola massiliensis	17	17	0	0	17	100
Phocaeicola vulgatus	320	320	9	16	311	100
Phoenicibacter congonensis	2	2	2	0	0	100
Photobacterium profundum	3	3	2	1	3	100
Photorhabdus asymbiotica	2	2	1	1	1	100
Plesiomonas shigelloides	27	27	8	6	22	100
Porphyromonas gingivalis	79	79	25	0	57	100
Prevotella bivia	8	8	0	0	8	100
Prevotella intermedia	34	22	26	0	23	64.7059
Propionibacterium freudenreichii	40	39	20	0	22	97.5
Proteus columbae	3	3	1	0	2	100
Proteus mirabilis	464	464	91	67	376	100
Proteus penneri	8	8	2	1	6	100
Proteus vulgaris	25	25	10	8	15	100
Providencia alcalifaciens	38	38	11	25	27	100
Providencia heimbachae	5	5	2	1	3	100
Providencia rettgeri	168	168	32	36	136	100
Providencia stuartii	57	57	13	28	44	100
Pseudoleptotrichia goodfellowii	3	0	1	0	2	0
Pseudomonas aeruginosa	6686	6686	533	312	6164	100
Pseudomonas brassicacearum	29	29	8	0	24	100
Pseudomonas chlororaphis	99	99	58	1	43	100
Pseudomonas fluorescens	259	259	35	7	228	100
Pseudomonas koreensis	22	22	3	0	19	100
Pseudomonas mendocina	20	20	7	1	13	100
Pseudomonas monteilii	47	47	9	7	40	100
Pseudomonas putida	194	194	50	21	146	100
Pseudomonas stutzeri	135	135	31	16	104	100
Pseudomonas synxantha	18	18	10	0	8	100
Pseudomonas syringae	600	600	42	50	567	100
Ralstonia mannitolilytica	12	12	4	1	11	100
Ralstonia pickettii	82	82	6	4	79	100
Ralstonia solanacearum	289	288	121	408	173	99.654
Raoultella planticola	44	44	8	35	36	100
Rhizobium leguminosarum	519	519	27	1009	497	100
Rhodanobacter glycinis	4	4	1	0	3	100
Rhodococcus pyridinivorans	18	18	10	18	8	100
Rhodococcus rhodochrous	22	22	4	4	18	100
Rhodopseudomonas palustris	16	16	8	3	8	100
Rickettsia conorii	12	0	9	3	3	0
Rickettsia honei	1	0	0	0	1	0
Rickettsia prowazekii	12	0	11	0	1	0
Rickettsia rickettsii	15	0	15	0	0	0
Rickettsia typhi	4	0	4	0	0	0
Riemerella anatipestifer	98	98	31	12	68	100
Roseburia hominis	8	7	2	0	6	87.5
Rothia mucilaginosa	23	4	5	1	18	17.3913
Ruthenibacterium lactatiformans	23	19	1	0	22	82.6087
Salmonella bongori	26	26	12	1	14	100
Salmonella enterica	10915	10915	1373	1474	9613	100
Schaalia odontolytica	8	4	2	0	6	50
Serratia liquefaciens	24	24	7	6	17	100
Serratia marcescens	836	836	121	151	725	100
Serratia odorifera	5	5	1	0	4	100
Serratia rubidaea	12	12	7	2	5	100
Shewanella putrefaciens	23	23	12	9	11	100
Shigella boydii	105	105	14	22	91	100
Shigella dysenteriae	39	39	12	20	27	100
Shigella flexneri	688	688	62	175	627	100
Shigella sonnei	1358	1358	8	20	1350	100
Sphingobacterium hotanense	1	1	1	0	0	100
Sphingobium yanoikuyae	15	15	5	13	10	100
Staphylococcus arlettae	44	44	4	9	40	100
Staphylococcus aureus	14335	14335	993	2539	13459	100
Staphylococcus capitis	160	160	7	11	153	100
Staphylococcus epidermidis	1166	1166	110	258	1057	100
Staphylococcus equorum	52	52	9	28	43	100
Staphylococcus haemolyticus	479	479	24	43	455	100
Staphylococcus hominis	209	209	14	46	195	100
Staphylococcus intermedius	8	8	0	0	8	100
Staphylococcus lugdunensis	84	84	30	45	54	100
Staphylococcus massiliensis	6	6	0	0	7	100
Staphylococcus pasteuri	30	30	6	14	24	100
Staphylococcus pseudintermedius	431	431	53	10	378	100
Staphylococcus saprophyticus	150	150	17	37	133	100
Staphylococcus schleiferi	28	28	7	0	21	100
Staphylococcus simulans	69	69	9	6	60	100
Staphylococcus warneri	124	124	10	39	114	100
Stenotrophomonas maltophilia	654	654	73	12	581	100
Streptobacillus moniliformis	23	4	2	2	21	17.3913
Streptococcus agalactiae	1468	1468	96	2	1384	100
Streptococcus anginosus	96	50	12	0	84	52.0833
Streptococcus canis	20	20	6	2	14	100
Streptococcus constellatus	27	15	7	0	20	55.5556
Streptococcus cristatus	37	37	4	0	33	100
Streptococcus dysgalactiae	136	136	39	13	97	100
Streptococcus equi	475	475	32	2	443	100
Streptococcus equinus	44	0	8	2	38	0
Streptococcus gallolyticus	29	29	9	2	20	100
Streptococcus gordonii	84	84	13	0	71	100
Streptococcus gwangjuense	1	1	1	0	0	100
Streptococcus iniae	91	91	6	1	86	100
Streptococcus intermedius	51	16	7	0	44	31.3725
Streptococcus lutetiensis	47	33	7	0	40	70.2128
Streptococcus mitis	163	163	9	1	155	100
Streptococcus mutans	259	259	23	3	236	100
Streptococcus pasteurianus	16	16	2	0	14	100
Streptococcus pneumoniae	8748	8747	195	5	8556	99.9886
Streptococcus porcinus	9	9	6	0	3	100
Streptococcus pseudopneumoniae	118	118	1	2	117	100
Streptococcus pseudoporcinus	10	10	3	0	7	100
Streptococcus pyogenes	2190	2190	255	5	1937	100
Streptococcus sanguinis	90	90	7	0	83	100
Streptococcus sobrinus	54	54	6	0	49	100
Streptococcus suis	1887	1886	88	10	1799	99.947
Streptococcus uberis	109	109	4	0	105	100
Streptococcus urinalis	3	1	1	0	2	33.3333
Tannerella forsythia	12	1	3	0	9	8.33333
Thalassospira indica	1	1	1	0	0	100
Treponema denticola	18	2	1	0	17	11.1111
Treponema pallidum	94	0	87	0	7	0
Tropheryma whipplei	19	1	2	0	17	5.26316
Trueperella pyogenes	20	15	11	0	10	75
Ureaplasma parvum	13	5	10	0	3	38.4615
Ureaplasma urealyticum	19	2	5	0	14	10.5263
Vibrio alginolyticus	185	185	73	28	150	100
Vibrio cholerae	1538	1538	209	17	1446	100
Vibrio fluvialis	91	91	36	1	73	100
Vibrio harveyi	54	54	16	5	50	100
Vibrio metoecus	28	28	8	0	24	100
Vibrio mimicus	29	29	14	1	22	100
Vibrio neocaledonicus	1	1	2	0	0	100
Vibrio owensii	22	22	10	7	17	100
Vibrio parahaemolyticus	1747	1747	282	298	1608	100
Vibrio vulnificus	272	272	53	17	247	100
Xanthomonas campestris	161	74	28	59	148	45.9627
Xanthomonas oryzae	405	405	110	7	296	100
Yersinia canariae	3	0	1	0	2	0
Yersinia enterocolitica	242	32	24	33	218	13.2231
Yersinia kristensenii	33	0	3	0	30	0
Yersinia pestis	549	549	61	603	489	100
Yersinia pseudotuberculosis	93	19	25	19	68	20.4301
